# Supplementary material for: The impact of remuneration, extrinsic and intrinsic incentives on interprofessional primary care teams: results from a rapid scoping review
Source: BMC Prim Care. 2025 Feb 4;26:25. doi: 10.1186/s12875-024-02653-5 (PMC11796142; doi:10.1186/s12875-024-02653-5)
Supplement: Supplementary file 1 — Supplementary Material 1. MMAT Assessment. [file 12875_2024_2653_MOESM1_ESM.docx]

Ovid MEDLINE(R) ALL <1946 to November 23, 2022>
Date Last Searched: 07.12.22
https://proxy.library.mcgill.ca/login?url=http://ovidsp.ovid.com/ovidweb.cgi?T=JS&NEWS=N&PAGE=main&SHAREDSEARCHID=2huydmbBYrp0oGR7dGCS4UyJL4EchenYQEOBZtTA6ynFXvi2fpXCwzTw8QepSxH0j 
1	patient care team/ and (exp.interprofessional relations/ or cooperative behavior/ or primary 	care nursing/ or physicians, primary care/)	13,229
2	Primary health care/ and (exp.interprofessional relations/ or cooperative behavior/)	2868
3	Primary health care/ and (interprofessional or interdisciplinary or multidisciplinary).tw,kf.	2906
4	patient care team/ and (interprofessional or interdisciplinary or multidisciplinary).tw,kf.	18362
5	((interprofessional or interdisciplinary or multidisciplinary) adj3 (team* or network*)).tw,kf.	39775
6	((multidisciplinary or interdisciplinary or interprofessional) adj3 ('health team*' or 'care team*' 	or team*)).tw,kf.	39100
7	Nurse Practitioners/ and (interprofessional or interdisciplinary or multidisciplinary).tw,kf.	533
8	Family Practice/ and (interprofessional or interdisciplinary or multidisciplinary).tw,kf.	736
9  or /1-8  61882
10	Remuneration/ or Reimbursement Mechanisms/ or Fee-for-Service Plans/ or Capitation Fee/ or 	"Fees and Charges"/ or Fees, Medical/ or Reimbursement, Incentive/ or Models, Economic/ or 	Efficiency, Organizational/	70508
11	(blended adj2 capitation).tw,kf.	29
12	(team adj2 incentive*).tw,kf.	40
13	(pay adj2 performance).tw,kf.	2441
14	((financial or pay) adj2 bonus*).tw,kf.	73
15	(financial adj2 (compensation or model* or arrangement* or structure* or incentive*)).tw,kf.	7434
16	((extrinsic or intrinsic) adj2 (incentive* or motivation)).tw,kf.	2546
17	(psychological adj2 need*).tw,kf.	4039
18	Professional Autonomy/	9694
19	((paid or paternity or parental or maternity) adj2 leave).tw,kf.	1659
20	"Salaries and Fringe Benefits"/ or Job Satisfaction/ or Personal Satisfaction/	65537
21	'professional development'.tw,kf.	12867
22	(opportunit* adj3 advancement).tw,kf.	571
23	(recreational adj2 plan*).tw,kf.	43
24	(work adj2 satisfaction).tw,kf.	2232
25	or/10-24	170557
26	9 and 25	1879
27	limit 2 to yr=”2000 -Current”	1661

 
